# Supplementary material for: Energy-transfer photoproximity labelling in live cells using an organic cofactor
Source: Nat Chem. 2025 Sep 17;17(12):1928–40. doi: 10.1038/s41557-025-01931-8 (PMC12669049; doi:10.1038/s41557-025-01931-8)
Supplement: Supplementary file 4 — Band intensity quantitative representation. [file 41557_2025_1931_MOESM4_ESM.xlsx]

## Sheet: Fig2a
			Intensity (a.u.)		Normalised intensity (a.u.)
		Lane	Total Protein	StrAV-HRP
	Dark	2	27544.7	0	0
	UV 5	3	22642.7	23881.2	1.0547
	UV 10	4	38063.9	58474.4	1.53621
	Blue 5	5	20400.3	0	0
	Blue 10	6	18972.6	0	0
	dFl 5	7	19970.5	1430.58	0.0716344
	dFl 10	8	20669	2806.03	0.13576
	Ir 5	9	25826.8	7971.12	0.308637
	Ir 10	10	26135.8	13336.4	0.510275
	EY 5	11	27861.4	1651.82	0.059287
	EY 10	12	23565.4	2635.96	0.111857

## Sheet: Fig2c
				Intensity (a.u.)		Normalised intensity (a.u.)
	PC	Probe	Lane	Total Protein	StrAV-HRP
	None	8	2	18052.2	0	0
	4	8	5	14902.4	2008.58	0.134782
	3a	8	8	11617.5	4612.37	0.39702
	EY	8	11	15566.2	2200.16	0.141342
	None	9	3	18032.6	0	0
	4	9	6	13792.3	9967.43	0.722679
	3a	9	9	14493.3	2351.48	0.162246
	EY	9	12	23234.4	23535.1	1.01294
	None	10	4	17120.7	10777.7	0.629514
	4	10	7	12698.4	52242.5	4.11409
	3a	10	10	14272.1	43704.4	3.06223
	EY	10	13	43255.9	88844.2	2.05392

## Sheet: ExFig 2a
			Intensity (a.u.)		Normalised intensity (a.u.)	Intensity (a.u.)		Normalised intensity (a.u.)	Average of Normalised intensities
	Lane	Time (min)	Total Protein	StrAV-HRP		Total Protein	StrAV-HRP
	2	0	18642.1	1158.34	0.0621353	29598.9	2858.79	0.0965844	0.0793599
	3	2	22196.7	2783.03	0.12538	28864.2	5884.32	0.203862	0.164621
	4	4	21568.2	5151.78	0.23886	26754.5	10098.5	0.377451	0.308155
	5	7	19283.7	5401.2	0.280091	28939.4	11568.7	0.399758	0.339925
	6	9	22356.6	5171.44	0.231316	25001.1	10594.9	0.423776	0.327546
	7	12	20155.2	14412	0.715052	20565.6	13091.4	0.636567	0.675809
	8	14	21157.5	26126.9	1.23488	15676.2	15671.9	0.999726	1.1173
	9	17	21441	26878.9	1.25362	17288.1	19183.4	1.10963	1.18162
	10	19	11750.3	14668.5	1.24835	18095.1	18965.4	1.0481	1.14822
	11	22	14369.5	19186.3	1.33521	20406.1	31338.4	1.53574	1.43547
	12	24	15262.3	31543	2.06673	21860.5	33440.3	1.52971	1.79822
	13	27	14010.7	33328.2	2.37877	21982.6	41077.6	1.86864	2.12371
	14	29	12340.9	27339.2	2.21534	19062.9	38214.7	2.00467	2.11

## Sheet: ExFig 2c
				Intensity (a.u.)		Normalised intensity (a.u.)
	PC	Probe	Lane	Total Protein	StrAV-HRP
	None	11	2	28861.6	0	0
	4	11	5	21355.9	14829.8	0.69441
	LF	11	8	19818.1	15033.2	0.758557
	RTA	11	11	26125.4	13003.3	0.497725
	None	9	3	21162.2	0	0
	4	9	6	19862.2	15114.8	0.760981
	LF	9	9	18190.3	47166.6	2.59295
	RTA	9	12	17567.3	33345.1	1.89813
	None	10	4	18111.3	11112.8	0.613585
	4	10	7	16542.3	50947	3.07979
	LF	10	10	16520	61853.8	3.74417
	RTA	10	13	19422.4	62073.7	3.19598
